# Supplementary material for: spongEffects: ceRNA modules offer patient-specific insights into the miRNA regulatory landscape
Source: Bioinformatics. 2023 Apr 21;39(5):btad276. doi: 10.1093/bioinformatics/btad276 (PMC10220456; doi:10.1093/bioinformatics/btad276)
Supplement: btad276_Supplementary_Data [file btad276_supplementary_data.zip]

Archive with 2 entries (2 files):
- Supplements.pdf
- spongEffects_supplements_gProfiler.xlsx
