# Supplementary material for: spongEffects: ceRNA modules offer patient-specific insights into the miRNA regulatory landscape
Source: Bioinformatics. 2023 Apr 21;39(5):btad276. doi: 10.1093/bioinformatics/btad276 (PMC10220456; doi:10.1093/bioinformatics/btad276)
Supplement: btad276_Supplementary_Data [file btad276_supplementary_data.zip › spongEffects_supplements_gProfiler.xlsx]

## Sheet: Module LINC00461  ENSG000002455
source	term_name	term_id	adjusted_p_value	negative_log10_of_adjusted_p_value	term_size	query_size	intersection_size	effective_domain_size	intersections
GO:BP	glial cell differentiation	GO:0010001	3644039240346	24384169550322	231	76	8	21092	ENSG00000112414,ENSG00000147862,ENSG00000198947,ENSG00000169247,ENSG00000105810,ENSG00000112333,ENSG00000110693,ENSG00000157368
GO:BP	gliogenesis	GO:0042063	35370462037653	145135926704155	315	76	8	21092	ENSG00000112414,ENSG00000147862,ENSG00000198947,ENSG00000169247,ENSG00000105810,ENSG00000112333,ENSG00000110693,ENSG00000157368
GO:BP	multicellular organism development	GO:0007275	40232118868401	139542709423406	4823	76	34	21092	ENSG00000138772,ENSG00000082293,ENSG00000154188,ENSG00000119866,ENSG00000112414,ENSG00000101871,ENSG00000136231,ENSG00000205683,ENSG00000147862,ENSG00000109846,ENSG00000139263,ENSG00000081052,ENSG00000197410,ENSG00000198947,ENSG00000169247,ENSG00000198846,ENSG00000105810,ENSG00000112333,ENSG00000140511,ENSG00000133019,ENSG00000160117,ENSG00000177839,ENSG00000165138,ENSG00000183943,ENSG00000112655…
GO:CC	cell periphery	GO:0071944	2681199007807	25716709499915	6270	78	41	21690	ENSG00000138772,ENSG00000082293,ENSG00000136002,ENSG00000154188,ENSG00000112414,ENSG00000081985,ENSG00000149573,ENSG00000164485,ENSG00000115850,ENSG00000109846,ENSG00000139263,ENSG00000081052,ENSG00000197410,ENSG00000116396,ENSG00000198947,ENSG00000106714,ENSG00000071205,ENSG00000169247,ENSG00000187796,ENSG00000158220,ENSG00000140511,ENSG00000158186,ENSG00000105926,ENSG00000144681,ENSG00000133019…
GO:CC	plasma membrane	GO:0005886	7235423083125	214053606892718	5788	78	38	21690	ENSG00000138772,ENSG00000136002,ENSG00000154188,ENSG00000112414,ENSG00000081985,ENSG00000149573,ENSG00000164485,ENSG00000115850,ENSG00000109846,ENSG00000139263,ENSG00000197410,ENSG00000116396,ENSG00000198947,ENSG00000106714,ENSG00000071205,ENSG00000169247,ENSG00000187796,ENSG00000158220,ENSG00000158186,ENSG00000105926,ENSG00000144681,ENSG00000133019,ENSG00000138670,ENSG00000177839,ENSG00000179869…
REAC	Insulin-like Growth Factor-2 mRNA Binding Proteins (IGF2BPs/IMPs/VICKZs) bind RNA	REAC:R-HSA-428359	21275772728704	167211465753161	3	46	2	10461	ENSG00000136231,ENSG00000073792

## Sheet: Module BTG1-DT  ENSG00000245904
source	term_name	term_id	adjusted_p_value	negative_log10_of_adjusted_p_value	term_size	query_size	intersection_size	effective_domain_size	intersections
TF	Factor: SZF1; motif: YGKAGCACAGCC	TF:M05533	40449659037838	139308513483316	11	14	2	19943	ENSG00000134762,ENSG00000104044
HP	Cheilitis	HP:0100825	950922808117	302185473581711	24	5	3	4756	ENSG00000134762,ENSG00000101311,ENSG00000128422
HP	Angular cheilitis	HP:0030318	41065102369492	13865270902006	11	5	2	4756	ENSG00000134762,ENSG00000128422

## Sheet: Module ENSG00000229425
source	term_name	term_id	adjusted_p_value	negative_log10_of_adjusted_p_value	term_size	query_size	intersection_size	effective_domain_size	intersections
GO:MF	oxidoreductase activity, acting on metal ions	GO:0016722	26859890452843	157089576291909	17	18	2	20166	ENSG00000071967,ENSG00000157214
GO:MF	complement binding	GO:0001848	37465354709737	142637015128817	20	18	2	20166	ENSG00000244731,ENSG00000224389
GO:BP	positive regulation of apoptotic cell clearance	GO:2000427	25105410246447	160023267744389	8	17	2	21092	ENSG00000244731,ENSG00000224389
GO:BP	iron import into cell	GO:0033212	40309733070206	139459007772193	10	17	2	21092	ENSG00000071967,ENSG00000157214
GO:BP	regulation of apoptotic cell clearance	GO:2000425	40309733070206	139459007772193	10	17	2	21092	ENSG00000244731,ENSG00000224389
GO:CC	vesicle	GO:0031982	1382792223599	285924307146228	3973	18	12	21690	ENSG00000071967,ENSG00000244731,ENSG00000115257,ENSG00000224389,ENSG00000187244,ENSG00000102362,ENSG00000169347,ENSG00000157214,ENSG00000145703,ENSG00000163751,ENSG00000166428,ENSG00000171487
GO:CC	secretory granule	GO:0030141	8018176069471	209592441139802	870	18	6	21690	ENSG00000115257,ENSG00000102362,ENSG00000169347,ENSG00000145703,ENSG00000163751,ENSG00000171487
GO:CC	secretory granule membrane	GO:0030667	16865452836379	177300199353791	309	18	4	21690	ENSG00000115257,ENSG00000102362,ENSG00000169347,ENSG00000145703
GO:CC	secretory vesicle	GO:0099503	21939714048254	165876903711111	1043	18	6	21690	ENSG00000115257,ENSG00000102362,ENSG00000169347,ENSG00000145703,ENSG00000163751,ENSG00000171487
REAC	Activation of C3 and C5	REAC:R-HSA-174577	615509732449	221076507560757	7	11	2	10461	ENSG00000244731,ENSG00000224389
WP	Complement activation	WP:WP545	26670346060081	157397134910171	22	9	2	7827	ENSG00000244731,ENSG00000224389
HP	Decreased serum complement C4	HP:0045042	3761939822055	242458815593033	7	3	2	4756	ENSG00000244731,ENSG00000224389

## Sheet: Module ENSG00000258535
source	term_name	term_id	adjusted_p_value	negative_log10_of_adjusted_p_value	term_size	query_size	intersection_size	effective_domain_size	intersections
GO:BP	enzyme-linked receptor protein signaling pathway	GO:0007167	7967180327517	209869535299141	976	90	16	21092	ENSG00000178568,ENSG00000168675,ENSG00000057593,ENSG00000070404,ENSG00000137507,ENSG00000166033,ENSG00000170962,ENSG00000138615,ENSG00000150594,ENSG00000104213,ENSG00000198719,ENSG00000134363,ENSG00000141753,ENSG00000131634,ENSG00000165124,ENSG00000119681
GO:BP	elastic fiber assembly	GO:0048251	38273048595034	14171069431774	12	90	3	21092	ENSG00000168477,ENSG00000187720,ENSG00000172638
GO:CC	extracellular region	GO:0005576	9.49364e+07	60225673126153	4302	94	44	21690	ENSG00000165140,ENSG00000115648,ENSG00000117472,ENSG00000178568,ENSG00000049540,ENSG00000175356,ENSG00000057593,ENSG00000010319,ENSG00000070404,ENSG00000079337,ENSG00000137507,ENSG00000166033,ENSG00000170962,ENSG00000164035,ENSG00000138615,ENSG00000128606,ENSG00000162998,ENSG00000092009,ENSG00000111319,ENSG00000149582,ENSG00000126218,ENSG00000085563,ENSG00000104213,ENSG00000198719,ENSG00000075223…
GO:CC	cell periphery	GO:0071944	2.03798e+08	569080103746665	6270	94	54	21690	ENSG00000115648,ENSG00000117472,ENSG00000174307,ENSG00000178568,ENSG00000091831,ENSG00000049540,ENSG00000057593,ENSG00000010319,ENSG00000074410,ENSG00000187889,ENSG00000116191,ENSG00000079337,ENSG00000137507,ENSG00000166033,ENSG00000164035,ENSG00000138615,ENSG00000128606,ENSG00000114737,ENSG00000010310,ENSG00000150054,ENSG00000150594,ENSG00000149403,ENSG00000050628,ENSG00000154721,ENSG00000013297…
GO:CC	extracellular matrix	GO:0031012	5.8564e+08	523236948875483	565	94	15	21690	ENSG00000049540,ENSG00000057593,ENSG00000137507,ENSG00000166033,ENSG00000138615,ENSG00000128606,ENSG00000092009,ENSG00000168477,ENSG00000187720,ENSG00000172236,ENSG00000185761,ENSG00000198598,ENSG00000163751,ENSG00000172638,ENSG00000119681
GO:CC	external encapsulating structure	GO:0030312	5.99495e+08	522221451776447	566	94	15	21690	ENSG00000049540,ENSG00000057593,ENSG00000137507,ENSG00000166033,ENSG00000138615,ENSG00000128606,ENSG00000092009,ENSG00000168477,ENSG00000187720,ENSG00000172236,ENSG00000185761,ENSG00000198598,ENSG00000163751,ENSG00000172638,ENSG00000119681
GO:CC	extracellular space	GO:0005615	6.79646e+09	416771749331375	3368	94	35	21690	ENSG00000165140,ENSG00000115648,ENSG00000117472,ENSG00000175356,ENSG00000057593,ENSG00000010319,ENSG00000070404,ENSG00000079337,ENSG00000137507,ENSG00000166033,ENSG00000170962,ENSG00000138615,ENSG00000128606,ENSG00000162998,ENSG00000092009,ENSG00000111319,ENSG00000126218,ENSG00000085563,ENSG00000075223,ENSG00000167861,ENSG00000168477,ENSG00000187720,ENSG00000172236,ENSG00000134363,ENSG00000124839…
GO:CC	collagen-containing extracellular matrix	GO:0062023	737708234724	313211536866935	429	94	11	21690	ENSG00000049540,ENSG00000057593,ENSG00000166033,ENSG00000138615,ENSG00000092009,ENSG00000168477,ENSG00000187720,ENSG00000172236,ENSG00000163751,ENSG00000172638,ENSG00000119681
GO:CC	plasma membrane	GO:0005886	37056416423477	143113658185361	5788	94	42	21690	ENSG00000117472,ENSG00000174307,ENSG00000178568,ENSG00000091831,ENSG00000057593,ENSG00000010319,ENSG00000074410,ENSG00000187889,ENSG00000116191,ENSG00000079337,ENSG00000137507,ENSG00000166033,ENSG00000164035,ENSG00000114737,ENSG00000010310,ENSG00000150054,ENSG00000150594,ENSG00000149403,ENSG00000050628,ENSG00000154721,ENSG00000013297,ENSG00000111319,ENSG00000154330,ENSG00000149582,ENSG00000126218…
REAC	Extracellular matrix organization	REAC:R-HSA-1474244	4730601427834	232508364146401	298	52	9	10461	ENSG00000049540,ENSG00000166033,ENSG00000154721,ENSG00000092009,ENSG00000168477,ENSG00000172236,ENSG00000198598,ENSG00000172638,ENSG00000119681
REAC	Antagonism of Activin by Follistatin	REAC:R-HSA-2473224	49825272878715	130255031411477	4	52	2	10461	ENSG00000070404,ENSG00000134363
MIRNA	hsa-miR-335-5p	MIRNA:hsa-miR-335-5p	1335312142768	187441720168817	2570	78	29	14830	ENSG00000168589,ENSG00000197892,ENSG00000139865,ENSG00000168675,ENSG00000074410,ENSG00000187889,ENSG00000116191,ENSG00000079337,ENSG00000137507,ENSG00000164035,ENSG00000128606,ENSG00000163879,ENSG00000149403,ENSG00000154330,ENSG00000149582,ENSG00000126218,ENSG00000149534,ENSG00000198719,ENSG00000130997,ENSG00000104722,ENSG00000167861,ENSG00000187720,ENSG00000198598,ENSG00000231852,ENSG00000141753…
HPA	fallopian tube; ciliated cells (tip of cilia)[≥Medium]	HPA:0210882	8933385364551	20489839311978	630	62	13	10976	ENSG00000115648,ENSG00000117472,ENSG00000120262,ENSG00000196872,ENSG00000116191,ENSG00000114737,ENSG00000163879,ENSG00000197168,ENSG00000168060,ENSG00000243710,ENSG00000089101,ENSG00000204385,ENSG00000118307
HPA	fallopian tube; ciliated cells (cilia axoneme)[≥Medium]	HPA:0210862	13953540434136	185531558479715	243	62	8	10976	ENSG00000117472,ENSG00000196872,ENSG00000114737,ENSG00000163879,ENSG00000243710,ENSG00000089101,ENSG00000204385,ENSG00000118307
HPA	nasopharynx; ciliated cells (ciliary rootlets)[≥Medium]	HPA:0320872	1882151146444	17253455034216	327	62	9	10976	ENSG00000115648,ENSG00000117472,ENSG00000120262,ENSG00000166033,ENSG00000197168,ENSG00000111319,ENSG00000124839,ENSG00000103534,ENSG00000204385
HPA	fallopian tube; ciliated cells (cilia axoneme)[≥Low]	HPA:0210861	20112343121697	169653733042042	256	62	8	10976	ENSG00000117472,ENSG00000196872,ENSG00000114737,ENSG00000163879,ENSG00000243710,ENSG00000089101,ENSG00000204385,ENSG00000118307
HPA	fallopian tube; ciliated cells (tip of cilia)[High]	HPA:0210883	29596065945469	152876601366143	347	62	9	10976	ENSG00000117472,ENSG00000196872,ENSG00000116191,ENSG00000114737,ENSG00000163879,ENSG00000243710,ENSG00000089101,ENSG00000204385,ENSG00000118307
CORUM	TF-FVIIa-FXa-TFPI complex	CORUM:3162	3349858489796	247497353875383	2	12	2	3385	ENSG00000057593,ENSG00000126218
CORUM	Factor-Xa-TFPI-factor-VIIa-tissue factor complex	CORUM:6276	3349858489796	247497353875383	2	12	2	3385	ENSG00000057593,ENSG00000126218

## Sheet: Module CACNA1G-AS1  ENSG0000025
source	term_name	term_id	adjusted_p_value	negative_log10_of_adjusted_p_value	term_size	query_size	intersection_size	effective_domain_size	intersections
GO:MF	extracellular matrix structural constituent	GO:0005201	26964678777752	156920474896679	174	74	6	20166	ENSG00000169344,ENSG00000138722,ENSG00000174348,ENSG00000168477,ENSG00000148357,ENSG00000187720
GO:CC	plasma membrane bounded cell projection	GO:0120025	1526798706302	181621821671229	2245	75	20	21690	ENSG00000145911,ENSG00000071967,ENSG00000187535,ENSG00000105792,ENSG00000184113,ENSG00000169344,ENSG00000244731,ENSG00000224389,ENSG00000198570,ENSG00000170345,ENSG00000148680,ENSG00000018625,ENSG00000102001,ENSG00000162104,ENSG00000139625,ENSG00000152582,ENSG00000134352,ENSG00000132535,ENSG00000145703,ENSG00000006128
GO:CC	neuron projection	GO:0043005	17918098863623	174670807150635	1378	75	15	21690	ENSG00000145911,ENSG00000187535,ENSG00000184113,ENSG00000244731,ENSG00000224389,ENSG00000198570,ENSG00000170345,ENSG00000148680,ENSG00000018625,ENSG00000102001,ENSG00000162104,ENSG00000139625,ENSG00000134352,ENSG00000132535,ENSG00000006128
GO:CC	cell projection	GO:0042995	30033399001738	152239551414921	2356	75	20	21690	ENSG00000145911,ENSG00000071967,ENSG00000187535,ENSG00000105792,ENSG00000184113,ENSG00000169344,ENSG00000244731,ENSG00000224389,ENSG00000198570,ENSG00000170345,ENSG00000148680,ENSG00000018625,ENSG00000102001,ENSG00000162104,ENSG00000139625,ENSG00000152582,ENSG00000134352,ENSG00000132535,ENSG00000145703,ENSG00000006128
GO:CC	collagen-containing extracellular matrix	GO:0062023	33028439745686	148111194177464	429	75	8	21690	ENSG00000112562,ENSG00000138722,ENSG00000174348,ENSG00000168477,ENSG00000148357,ENSG00000163751,ENSG00000127083,ENSG00000187720
GO:CC	extracellular matrix	GO:0031012	40078127530209	139709257711821	565	75	9	21690	ENSG00000112562,ENSG00000138722,ENSG00000185761,ENSG00000174348,ENSG00000168477,ENSG00000148357,ENSG00000163751,ENSG00000127083,ENSG00000187720
GO:CC	external encapsulating structure	GO:0030312	40613536005919	139132919713874	566	75	9	21690	ENSG00000112562,ENSG00000138722,ENSG00000185761,ENSG00000174348,ENSG00000168477,ENSG00000148357,ENSG00000163751,ENSG00000127083,ENSG00000187720

## Sheet: Module TMEM26-AS1  ENSG00000237
source	term_name	term_id	adjusted_p_value	negative_log10_of_adjusted_p_value	term_size	query_size	intersection_size	effective_domain_size	intersections
GO:MF	extracellular matrix structural constituent	GO:0005201	17622353113215	175393610069973	174	100	7	20166	ENSG00000182871,ENSG00000148357,ENSG00000169347,ENSG00000187720,ENSG00000169344,ENSG00000174348,ENSG00000171812
GO:CC	collagen-containing extracellular matrix	GO:0062023	213887904686	366981377399255	429	100	12	21690	ENSG00000182871,ENSG00000145423,ENSG00000148357,ENSG00000187244,ENSG00000127083,ENSG00000160339,ENSG00000110169,ENSG00000112562,ENSG00000187720,ENSG00000174348,ENSG00000171812,ENSG00000163751
GO:CC	extracellular matrix	GO:0031012	3614523341352	244194896638312	565	100	12	21690	ENSG00000182871,ENSG00000145423,ENSG00000148357,ENSG00000187244,ENSG00000127083,ENSG00000160339,ENSG00000110169,ENSG00000112562,ENSG00000187720,ENSG00000174348,ENSG00000171812,ENSG00000163751
GO:CC	external encapsulating structure	GO:0030312	3678852638871	243428760803922	566	100	12	21690	ENSG00000182871,ENSG00000145423,ENSG00000148357,ENSG00000187244,ENSG00000127083,ENSG00000160339,ENSG00000110169,ENSG00000112562,ENSG00000187720,ENSG00000174348,ENSG00000171812,ENSG00000163751
GO:CC	cell periphery	GO:0071944	5447320927706	226381703760991	6270	100	49	21690	ENSG00000182871,ENSG00000204314,ENSG00000185201,ENSG00000126218,ENSG00000017427,ENSG00000115705,ENSG00000109906,ENSG00000145423,ENSG00000184113,ENSG00000114737,ENSG00000172915,ENSG00000173175,ENSG00000131080,ENSG00000018625,ENSG00000102001,ENSG00000100678,ENSG00000171487,ENSG00000112936,ENSG00000148357,ENSG00000169347,ENSG00000244731,ENSG00000224389,ENSG00000187244,ENSG00000127083,ENSG00000111077…
GO:CC	extracellular space	GO:0005615	24337800566893	161371867199016	3368	100	31	21690	ENSG00000182871,ENSG00000126218,ENSG00000017427,ENSG00000115705,ENSG00000204444,ENSG00000145423,ENSG00000157502,ENSG00000162998,ENSG00000043143,ENSG00000112936,ENSG00000177191,ENSG00000148357,ENSG00000169347,ENSG00000090539,ENSG00000244731,ENSG00000224389,ENSG00000187244,ENSG00000127083,ENSG00000064787,ENSG00000133466,ENSG00000160339,ENSG00000145703,ENSG00000110169,ENSG00000109625,ENSG00000112562…
KEGG	Protein digestion and absorption	KEGG:04974	1984194582743	270241574041383	103	47	6	8064	ENSG00000182871,ENSG00000018625,ENSG00000100678,ENSG00000092068,ENSG00000171812,ENSG00000163751
KEGG	Dilated cardiomyopathy	KEGG:05414	15944588538199	179738668356405	95	47	5	8064	ENSG00000017427,ENSG00000173175,ENSG00000102001,ENSG00000100678,ENSG00000135424
WP	Complement activation	WP:WP545	43664968335546	135986685044202	22	49	3	7827	ENSG00000112936,ENSG00000244731,ENSG00000224389

## Sheet: Module LINC00663  ENSG000002669
source	term_name	term_id	adjusted_p_value	negative_log10_of_adjusted_p_value	term_size	query_size	intersection_size	effective_domain_size	intersections
GO:BP	platelet-derived growth factor receptor signaling pathway	GO:0048008	5759022850175	223965119830891	58	81	5	21092	ENSG00000170962,ENSG00000144655,ENSG00000104213,ENSG00000117525,ENSG00000265972
GO:CC	extracellular matrix	GO:0031012	316274426566	349993592300763	565	80	12	21690	ENSG00000185761,ENSG00000145423,ENSG00000160339,ENSG00000117525,ENSG00000171812,ENSG00000164342,ENSG00000112562,ENSG00000110169,ENSG00000187244,ENSG00000127083,ENSG00000138722,ENSG00000163751
GO:CC	external encapsulating structure	GO:0030312	322177421081	349190489918577	566	80	12	21690	ENSG00000185761,ENSG00000145423,ENSG00000160339,ENSG00000117525,ENSG00000171812,ENSG00000164342,ENSG00000112562,ENSG00000110169,ENSG00000187244,ENSG00000127083,ENSG00000138722,ENSG00000163751
GO:CC	collagen-containing extracellular matrix	GO:0062023	1197669826216	292166289180975	429	80	10	21690	ENSG00000145423,ENSG00000160339,ENSG00000117525,ENSG00000171812,ENSG00000112562,ENSG00000110169,ENSG00000187244,ENSG00000127083,ENSG00000138722,ENSG00000163751
GO:CC	extracellular region	GO:0005576	21764623594067	166224883930067	4302	80	31	21690	ENSG00000169347,ENSG00000170962,ENSG00000090539,ENSG00000185761,ENSG00000145423,ENSG00000017427,ENSG00000121858,ENSG00000160339,ENSG00000104213,ENSG00000117525,ENSG00000171812,ENSG00000103490,ENSG00000164342,ENSG00000169344,ENSG00000018625,ENSG00000112562,ENSG00000110169,ENSG00000071967,ENSG00000134201,ENSG00000112936,ENSG00000162998,ENSG00000145703,ENSG00000187244,ENSG00000161031,ENSG00000064787…
TF	Factor: p63; motif: NNRCAWGYCTGGRCWTGYN; match class: 1	TF:M09643_1	47402373920526	132419990822531	618	89	12	19943	ENSG00000177098,ENSG00000145423,ENSG00000160339,ENSG00000104903,ENSG00000103490,ENSG00000108381,ENSG00000018625,ENSG00000131080,ENSG00000143365,ENSG00000139865,ENSG00000138722,ENSG00000134352

## Sheet: Module BACH1-AS1  ENSG000002321
source	term_name	term_id	adjusted_p_value	negative_log10_of_adjusted_p_value	term_size	query_size	intersection_size	effective_domain_size	intersections
KEGG	Mineral absorption	KEGG:04978	15170032100609	181901350022166	60	17	3	8064	ENSG00000018625,ENSG00000071967,ENSG00000157214
CORUM	APC-DLG4 complex	CORUM:1909	49902191704256	130188037974412	1	5	1	3385	ENSG00000132535

## Sheet: Module DNM3OS  ENSG00000230630
source	term_name	term_id	adjusted_p_value	negative_log10_of_adjusted_p_value	term_size	query_size	intersection_size	effective_domain_size	intersections
GO:MF	immunoglobulin binding	GO:0019865	6275292961029	220236599440653	22	134	4	20166	ENSG00000169344,ENSG00000110799,ENSG00000132535,ENSG00000239998
GO:MF	extracellular matrix structural constituent	GO:0005201	10929440001257	19614020897058	174	134	8	20166	ENSG00000169344,ENSG00000172037,ENSG00000114270,ENSG00000110799,ENSG00000182871,ENSG00000148357,ENSG00000065618,ENSG00000168477
GO:MF	protein binding	GO:0005515	15826467430808	180061601163879	14832	134	118	20166	ENSG00000170959,ENSG00000142233,ENSG00000243649,ENSG00000143409,ENSG00000079337,ENSG00000102362,ENSG00000109436,ENSG00000187535,ENSG00000043143,ENSG00000243710,ENSG00000197748,ENSG00000145911,ENSG00000140527,ENSG00000198133,ENSG00000069020,ENSG00000147642,ENSG00000120262,ENSG00000158815,ENSG00000169344,ENSG00000128928,ENSG00000108417,ENSG00000173572,ENSG00000168280,ENSG00000065054,ENSG00000154358…
GO:MF	adenylate cyclase activity	GO:0004016	22993251924118	163839960233553	11	134	3	20166	ENSG00000174233,ENSG00000173175,ENSG00000162104
GO:BP	anatomical structure development	GO:0048856	5086.26	102936016846932	5836	127	76	21092	ENSG00000142233,ENSG00000176928,ENSG00000079337,ENSG00000187535,ENSG00000043143,ENSG00000197748,ENSG00000145911,ENSG00000147642,ENSG00000158815,ENSG00000169344,ENSG00000108417,ENSG00000168280,ENSG00000154358,ENSG00000158458,ENSG00000171791,ENSG00000115257,ENSG00000081479,ENSG00000121753,ENSG00000171189,ENSG00000144218,ENSG00000124839,ENSG00000105388,ENSG00000072195,ENSG00000064787,ENSG00000101493…
GO:BP	developmental process	GO:0032502	22973.8	963876727669727	6424	127	79	21092	ENSG00000142233,ENSG00000176928,ENSG00000079337,ENSG00000187535,ENSG00000043143,ENSG00000197748,ENSG00000145911,ENSG00000147642,ENSG00000158815,ENSG00000169344,ENSG00000108417,ENSG00000168280,ENSG00000154358,ENSG00000158458,ENSG00000171791,ENSG00000115257,ENSG00000081479,ENSG00000121753,ENSG00000171189,ENSG00000144218,ENSG00000124839,ENSG00000102904,ENSG00000105388,ENSG00000072195,ENSG00000064787…
GO:BP	multicellular organism development	GO:0007275	1.8789e+06	772609636578064	4823	127	64	21092	ENSG00000142233,ENSG00000176928,ENSG00000079337,ENSG00000187535,ENSG00000043143,ENSG00000197748,ENSG00000145911,ENSG00000147642,ENSG00000158815,ENSG00000169344,ENSG00000168280,ENSG00000158458,ENSG00000171791,ENSG00000081479,ENSG00000121753,ENSG00000171189,ENSG00000144218,ENSG00000124839,ENSG00000064787,ENSG00000018625,ENSG00000174233,ENSG00000105711,ENSG00000175356,ENSG00000172037,ENSG00000197892…
GO:BP	multicellular organismal process	GO:0032501	3.28193e+06	748387107890109	7463	127	82	21092	ENSG00000142233,ENSG00000176928,ENSG00000079337,ENSG00000187535,ENSG00000043143,ENSG00000197748,ENSG00000145911,ENSG00000147642,ENSG00000158815,ENSG00000169344,ENSG00000168280,ENSG00000158458,ENSG00000149582,ENSG00000171791,ENSG00000115257,ENSG00000081479,ENSG00000121753,ENSG00000171189,ENSG00000144218,ENSG00000124839,ENSG00000102904,ENSG00000171680,ENSG00000064787,ENSG00000101493,ENSG00000018625…
GO:BP	anatomical structure morphogenesis	GO:0009653	1.63849e+08	578555683348791	2722	127	43	21092	ENSG00000142233,ENSG00000176928,ENSG00000079337,ENSG00000187535,ENSG00000043143,ENSG00000158815,ENSG00000168280,ENSG00000154358,ENSG00000171791,ENSG00000081479,ENSG00000121753,ENSG00000144218,ENSG00000105711,ENSG00000175356,ENSG00000172037,ENSG00000197892,ENSG00000138119,ENSG00000177606,ENSG00000114270,ENSG00000137936,ENSG00000119630,ENSG00000182871,ENSG00000010319,ENSG00000133392,ENSG00000162552…
GO:BP	cell differentiation	GO:0030154	4.56053e+08	534098427963541	4256	127	55	21092	ENSG00000142233,ENSG00000079337,ENSG00000187535,ENSG00000043143,ENSG00000197748,ENSG00000158815,ENSG00000108417,ENSG00000168280,ENSG00000154358,ENSG00000171791,ENSG00000115257,ENSG00000081479,ENSG00000124839,ENSG00000102904,ENSG00000105388,ENSG00000072195,ENSG00000101493,ENSG00000174233,ENSG00000105711,ENSG00000175356,ENSG00000172037,ENSG00000197892,ENSG00000138119,ENSG00000090539,ENSG00000105792…
GO:BP	cellular developmental process	GO:0048869	5.63521e+08	524909023142137	4280	127	55	21092	ENSG00000142233,ENSG00000079337,ENSG00000187535,ENSG00000043143,ENSG00000197748,ENSG00000158815,ENSG00000108417,ENSG00000168280,ENSG00000154358,ENSG00000171791,ENSG00000115257,ENSG00000081479,ENSG00000124839,ENSG00000102904,ENSG00000105388,ENSG00000072195,ENSG00000101493,ENSG00000174233,ENSG00000105711,ENSG00000175356,ENSG00000172037,ENSG00000197892,ENSG00000138119,ENSG00000090539,ENSG00000105792…
GO:BP	system development	GO:0048731	1.21513e+09	491537872923183	4369	127	55	21092	ENSG00000142233,ENSG00000176928,ENSG00000079337,ENSG00000187535,ENSG00000043143,ENSG00000197748,ENSG00000145911,ENSG00000147642,ENSG00000158815,ENSG00000169344,ENSG00000168280,ENSG00000158458,ENSG00000171791,ENSG00000081479,ENSG00000121753,ENSG00000171189,ENSG00000124839,ENSG00000064787,ENSG00000018625,ENSG00000174233,ENSG00000105711,ENSG00000175356,ENSG00000172037,ENSG00000197892,ENSG00000090539…
GO:BP	tissue development	GO:0009888	7.32014e+08	413548087376865	1973	127	33	21092	ENSG00000142233,ENSG00000176928,ENSG00000079337,ENSG00000187535,ENSG00000169344,ENSG00000108417,ENSG00000171791,ENSG00000081479,ENSG00000101493,ENSG00000175356,ENSG00000172037,ENSG00000090539,ENSG00000177606,ENSG00000114270,ENSG00000182871,ENSG00000010319,ENSG00000133392,ENSG00000148154,ENSG00000143365,ENSG00000162552,ENSG00000164659,ENSG00000184113,ENSG00000120129,ENSG00000135424,ENSG00000141052…
GO:BP	nervous system development	GO:0007399	218392922312	366076144037438	2504	127	37	21092	ENSG00000142233,ENSG00000187535,ENSG00000043143,ENSG00000197748,ENSG00000145911,ENSG00000147642,ENSG00000158815,ENSG00000168280,ENSG00000158458,ENSG00000171791,ENSG00000081479,ENSG00000121753,ENSG00000171189,ENSG00000124839,ENSG00000064787,ENSG00000018625,ENSG00000174233,ENSG00000105711,ENSG00000172037,ENSG00000197892,ENSG00000090539,ENSG00000177606,ENSG00000010319,ENSG00000148154,ENSG00000162552…
GO:BP	animal organ development	GO:0048513	262584789543	358073043441112	3591	127	46	21092	ENSG00000142233,ENSG00000176928,ENSG00000187535,ENSG00000197748,ENSG00000158815,ENSG00000169344,ENSG00000158458,ENSG00000171791,ENSG00000081479,ENSG00000072195,ENSG00000101493,ENSG00000018625,ENSG00000175356,ENSG00000172037,ENSG00000090539,ENSG00000177606,ENSG00000108823,ENSG00000137936,ENSG00000119630,ENSG00000182871,ENSG00000166428,ENSG00000010319,ENSG00000131831,ENSG00000104903,ENSG00000133392…
GO:BP	cell development	GO:0048468	506305682587	329558719822547	2142	127	33	21092	ENSG00000142233,ENSG00000079337,ENSG00000187535,ENSG00000043143,ENSG00000197748,ENSG00000168280,ENSG00000154358,ENSG00000171791,ENSG00000115257,ENSG00000081479,ENSG00000124839,ENSG00000174233,ENSG00000105711,ENSG00000172037,ENSG00000197892,ENSG00000138119,ENSG00000105792,ENSG00000177606,ENSG00000182871,ENSG00000010319,ENSG00000133392,ENSG00000148154,ENSG00000162552,ENSG00000148053,ENSG00000104237…
GO:BP	cell communication	GO:0007154	3020203421807	251996380472723	6551	127	65	21092	ENSG00000170959,ENSG00000079337,ENSG00000102362,ENSG00000187535,ENSG00000043143,ENSG00000069020,ENSG00000158815,ENSG00000169344,ENSG00000154358,ENSG00000158458,ENSG00000149582,ENSG00000171791,ENSG00000081479,ENSG00000121753,ENSG00000171189,ENSG00000171680,ENSG00000114737,ENSG00000018625,ENSG00000163491,ENSG00000174233,ENSG00000105711,ENSG00000175356,ENSG00000172037,ENSG00000173175,ENSG00000197892…
GO:BP	signal transduction	GO:0007165	3617975743211	244153434920228	5993	127	61	21092	ENSG00000170959,ENSG00000079337,ENSG00000187535,ENSG00000043143,ENSG00000069020,ENSG00000158815,ENSG00000169344,ENSG00000154358,ENSG00000158458,ENSG00000149582,ENSG00000171791,ENSG00000081479,ENSG00000121753,ENSG00000171189,ENSG00000171680,ENSG00000114737,ENSG00000018625,ENSG00000163491,ENSG00000174233,ENSG00000175356,ENSG00000172037,ENSG00000173175,ENSG00000197892,ENSG00000090539,ENSG00000177606…
GO:BP	muscle structure development	GO:0061061	3658496040873	243669741061231	656	127	16	21092	ENSG00000154358,ENSG00000171791,ENSG00000081479,ENSG00000105388,ENSG00000072195,ENSG00000172037,ENSG00000138119,ENSG00000108823,ENSG00000133392,ENSG00000162552,ENSG00000135424,ENSG00000120913,ENSG00000141052,ENSG00000170345,ENSG00000198719,ENSG00000154330
GO:BP	cellular response to growth factor stimulus	GO:0071363	5080031528374	229413359233096	673	127	16	21092	ENSG00000158815,ENSG00000081479,ENSG00000090539,ENSG00000177606,ENSG00000119630,ENSG00000162552,ENSG00000148053,ENSG00000164659,ENSG00000184113,ENSG00000135409,ENSG00000141052,ENSG00000170345,ENSG00000128016,ENSG00000082781,ENSG00000006128,ENSG00000198719
GO:BP	signaling	GO:0023052	5082972789697	229388221516768	6492	127	64	21092	ENSG00000170959,ENSG00000079337,ENSG00000102362,ENSG00000187535,ENSG00000043143,ENSG00000069020,ENSG00000158815,ENSG00000169344,ENSG00000154358,ENSG00000158458,ENSG00000149582,ENSG00000171791,ENSG00000081479,ENSG00000121753,ENSG00000171189,ENSG00000171680,ENSG00000114737,ENSG00000018625,ENSG00000163491,ENSG00000174233,ENSG00000105711,ENSG00000175356,ENSG00000172037,ENSG00000173175,ENSG00000197892…
GO:BP	response to growth factor	GO:0070848	8683372545512	206131156590242	702	127	16	21092	ENSG00000158815,ENSG00000081479,ENSG00000090539,ENSG00000177606,ENSG00000119630,ENSG00000162552,ENSG00000148053,ENSG00000164659,ENSG00000184113,ENSG00000135409,ENSG00000141052,ENSG00000170345,ENSG00000128016,ENSG00000082781,ENSG00000006128,ENSG00000198719
GO:BP	cellular response to endogenous stimulus	GO:0071495	8856214884383	205275185441824	1348	127	23	21092	ENSG00000079337,ENSG00000158815,ENSG00000081479,ENSG00000018625,ENSG00000174233,ENSG00000173175,ENSG00000090539,ENSG00000177606,ENSG00000080546,ENSG00000137936,ENSG00000119630,ENSG00000148154,ENSG00000162552,ENSG00000148053,ENSG00000164659,ENSG00000144891,ENSG00000184113,ENSG00000135409,ENSG00000141052,ENSG00000170345,ENSG00000128016,ENSG00000082781,ENSG00000006128
GO:BP	anatomical structure formation involved in morphogenesis	GO:0048646	9456879471385	202425214604311	1157	127	21	21092	ENSG00000079337,ENSG00000154358,ENSG00000081479,ENSG00000121753,ENSG00000138119,ENSG00000177606,ENSG00000114270,ENSG00000119630,ENSG00000182871,ENSG00000133392,ENSG00000162552,ENSG00000144891,ENSG00000184113,ENSG00000120129,ENSG00000163395,ENSG00000135424,ENSG00000082781,ENSG00000198719,ENSG00000154330,ENSG00000162367,ENSG00000130558
GO:BP	animal organ morphogenesis	GO:0009887	9994114807189	200025566591583	1066	127	20	21092	ENSG00000142233,ENSG00000176928,ENSG00000187535,ENSG00000158815,ENSG00000171791,ENSG00000081479,ENSG00000175356,ENSG00000172037,ENSG00000177606,ENSG00000137936,ENSG00000182871,ENSG00000162552,ENSG00000148053,ENSG00000104237,ENSG00000184113,ENSG00000152582,ENSG00000163395,ENSG00000198719,ENSG00000130558,ENSG00000185149
GO:BP	response to endogenous stimulus	GO:0009719	13819136724668	185951908629781	1592	127	25	21092	ENSG00000079337,ENSG00000158815,ENSG00000171791,ENSG00000081479,ENSG00000018625,ENSG00000174233,ENSG00000173175,ENSG00000090539,ENSG00000177606,ENSG00000080546,ENSG00000137936,ENSG00000119630,ENSG00000148154,ENSG00000162552,ENSG00000148053,ENSG00000164659,ENSG00000144891,ENSG00000184113,ENSG00000135409,ENSG00000139549,ENSG00000141052,ENSG00000170345,ENSG00000128016,ENSG00000082781,ENSG00000006128
GO:BP	system process	GO:0003008	16725262683371	177662705257104	2275	127	31	21092	ENSG00000079337,ENSG00000197748,ENSG00000169344,ENSG00000149582,ENSG00000171791,ENSG00000081479,ENSG00000018625,ENSG00000163491,ENSG00000174233,ENSG00000105711,ENSG00000172037,ENSG00000173175,ENSG00000050438,ENSG00000138119,ENSG00000105792,ENSG00000108823,ENSG00000182871,ENSG00000133392,ENSG00000148154,ENSG00000102001,ENSG00000148053,ENSG00000144891,ENSG00000104237,ENSG00000184113,ENSG00000132535…
GO:BP	response to stimulus	GO:0050896	26499877171135	157675613904516	9000	127	78	21092	ENSG00000170959,ENSG00000142233,ENSG00000243649,ENSG00000079337,ENSG00000102362,ENSG00000187535,ENSG00000043143,ENSG00000198133,ENSG00000069020,ENSG00000158815,ENSG00000169344,ENSG00000168280,ENSG00000154358,ENSG00000158458,ENSG00000149582,ENSG00000171791,ENSG00000081479,ENSG00000121753,ENSG00000171189,ENSG00000144218,ENSG00000124839,ENSG00000171680,ENSG00000101493,ENSG00000114737,ENSG00000018625…
GO:BP	muscle cell differentiation	GO:0042692	30970760056249	150904813645192	377	127	11	21092	ENSG00000154358,ENSG00000171791,ENSG00000105388,ENSG00000072195,ENSG00000172037,ENSG00000138119,ENSG00000133392,ENSG00000162552,ENSG00000141052,ENSG00000198719,ENSG00000154330
GO:BP	enzyme-linked receptor protein signaling pathway	GO:0007167	387422208812	141181548715836	976	127	18	21092	ENSG00000043143,ENSG00000158815,ENSG00000081479,ENSG00000090539,ENSG00000177606,ENSG00000137936,ENSG00000119630,ENSG00000162552,ENSG00000148053,ENSG00000164659,ENSG00000121716,ENSG00000184113,ENSG00000135409,ENSG00000141052,ENSG00000170345,ENSG00000082781,ENSG00000198719,ENSG00000162367
GO:BP	cAMP biosynthetic process	GO:0006171	42768151545657	136887951969571	10	127	3	21092	ENSG00000174233,ENSG00000173175,ENSG00000162104
GO:CC	plasma membrane bounded cell projection	GO:0120025	589386682314	322959968162309	2245	134	33	21690	ENSG00000079337,ENSG00000187535,ENSG00000197748,ENSG00000145911,ENSG00000147642,ENSG00000120262,ENSG00000169344,ENSG00000168280,ENSG00000081479,ENSG00000124839,ENSG00000089101,ENSG00000171680,ENSG00000018625,ENSG00000174233,ENSG00000105711,ENSG00000173175,ENSG00000197892,ENSG00000050438,ENSG00000105792,ENSG00000139625,ENSG00000145703,ENSG00000102001,ENSG00000148053,ENSG00000104237,ENSG00000184113…
GO:CC	neuron projection	GO:0043005	1249633007414	290321751199727	1378	134	24	21690	ENSG00000187535,ENSG00000145911,ENSG00000147642,ENSG00000168280,ENSG00000081479,ENSG00000124839,ENSG00000171680,ENSG00000018625,ENSG00000174233,ENSG00000105711,ENSG00000197892,ENSG00000050438,ENSG00000139625,ENSG00000102001,ENSG00000148053,ENSG00000104237,ENSG00000184113,ENSG00000132535,ENSG00000162104,ENSG00000198570,ENSG00000170345,ENSG00000006128,ENSG00000130558,ENSG00000185149
GO:CC	extracellular region	GO:0005576	1661125504095	277959755377561	4302	134	49	21690	ENSG00000142233,ENSG00000243649,ENSG00000079337,ENSG00000043143,ENSG00000197748,ENSG00000196208,ENSG00000158815,ENSG00000169344,ENSG00000108417,ENSG00000165078,ENSG00000065054,ENSG00000154358,ENSG00000158458,ENSG00000149582,ENSG00000081479,ENSG00000124839,ENSG00000105388,ENSG00000064787,ENSG00000018625,ENSG00000163491,ENSG00000105711,ENSG00000175356,ENSG00000172037,ENSG00000138119,ENSG00000090539…
GO:CC	cell projection	GO:0042995	1687285964561	277281130608548	2356	134	33	21690	ENSG00000079337,ENSG00000187535,ENSG00000197748,ENSG00000145911,ENSG00000147642,ENSG00000120262,ENSG00000169344,ENSG00000168280,ENSG00000081479,ENSG00000124839,ENSG00000089101,ENSG00000171680,ENSG00000018625,ENSG00000174233,ENSG00000105711,ENSG00000173175,ENSG00000197892,ENSG00000050438,ENSG00000105792,ENSG00000139625,ENSG00000145703,ENSG00000102001,ENSG00000148053,ENSG00000104237,ENSG00000184113…
GO:CC	axon	GO:0030424	3961708500457	240211748268451	646	134	15	21690	ENSG00000145911,ENSG00000147642,ENSG00000168280,ENSG00000081479,ENSG00000171680,ENSG00000105711,ENSG00000197892,ENSG00000050438,ENSG00000139625,ENSG00000148053,ENSG00000184113,ENSG00000132535,ENSG00000162104,ENSG00000006128,ENSG00000130558
GO:CC	cell periphery	GO:0071944	10990806435444	195897044064166	6270	134	61	21690	ENSG00000142233,ENSG00000243649,ENSG00000079337,ENSG00000102362,ENSG00000169344,ENSG00000065054,ENSG00000154358,ENSG00000158458,ENSG00000149582,ENSG00000081479,ENSG00000121753,ENSG00000171189,ENSG00000124839,ENSG00000105388,ENSG00000171680,ENSG00000114737,ENSG00000018625,ENSG00000174233,ENSG00000105711,ENSG00000172037,ENSG00000173175,ENSG00000050438,ENSG00000138119,ENSG00000177606,ENSG00000108823…
GO:CC	basement membrane	GO:0005604	1215944029144	191508641551834	99	134	6	21690	ENSG00000142233,ENSG00000172037,ENSG00000114270,ENSG00000182871,ENSG00000148357,ENSG00000065618
GO:CC	cell-cell junction	GO:0005911	27045216505259	156790953754738	509	134	12	21690	ENSG00000154358,ENSG00000171680,ENSG00000018625,ENSG00000105711,ENSG00000108823,ENSG00000184113,ENSG00000107554,ENSG00000132535,ENSG00000120913,ENSG00000065618,ENSG00000198719,ENSG00000154330
GO:CC	extracellular space	GO:0005615	38450869697734	141509383269856	3368	134	38	21690	ENSG00000243649,ENSG00000079337,ENSG00000043143,ENSG00000196208,ENSG00000158815,ENSG00000169344,ENSG00000108417,ENSG00000165078,ENSG00000065054,ENSG00000154358,ENSG00000158458,ENSG00000081479,ENSG00000124839,ENSG00000105388,ENSG00000064787,ENSG00000175356,ENSG00000172037,ENSG00000138119,ENSG00000090539,ENSG00000114270,ENSG00000144908,ENSG00000110799,ENSG00000119630,ENSG00000182871,ENSG00000010319…
KEGG	Adrenergic signaling in cardiomyocytes	KEGG:04261	272460253559	356469684354948	150	67	9	8064	ENSG00000079337,ENSG00000171791,ENSG00000018625,ENSG00000174233,ENSG00000105711,ENSG00000173175,ENSG00000102001,ENSG00000144891,ENSG00000162104
KEGG	Dilated cardiomyopathy	KEGG:05414	938904599916	302737853322355	95	67	7	8064	ENSG00000174233,ENSG00000173175,ENSG00000108823,ENSG00000102001,ENSG00000162104,ENSG00000135424,ENSG00000082781
KEGG	Endocrine resistance	KEGG:01522	938904599916	302737853322355	95	67	7	8064	ENSG00000171791,ENSG00000174233,ENSG00000173175,ENSG00000177606,ENSG00000162104,ENSG00000170345,ENSG00000198719
KEGG	Chemical carcinogenesis - receptor activation	KEGG:05207	4234180407256	237323064178032	211	67	9	8064	ENSG00000158815,ENSG00000171791,ENSG00000174233,ENSG00000173175,ENSG00000177606,ENSG00000102001,ENSG00000162104,ENSG00000170345,ENSG00000198719
KEGG	Estrogen signaling pathway	KEGG:04915	9931464828042	200298669109997	137	67	7	8064	ENSG00000108417,ENSG00000171791,ENSG00000174233,ENSG00000173175,ENSG00000177606,ENSG00000162104,ENSG00000170345
KEGG	Aldosterone synthesis and secretion	KEGG:04925	11550346603935	193740498322486	98	67	6	8064	ENSG00000018625,ENSG00000174233,ENSG00000173175,ENSG00000102001,ENSG00000144891,ENSG00000162104
KEGG	Cortisol synthesis and secretion	KEGG:04927	13543143353218	186828052453412	64	67	5	8064	ENSG00000174233,ENSG00000173175,ENSG00000102001,ENSG00000144891,ENSG00000162104
KEGG	Focal adhesion	KEGG:04510	17639313443544	175351832246287	200	67	8	8064	ENSG00000171791,ENSG00000172037,ENSG00000177606,ENSG00000110799,ENSG00000119630,ENSG00000135424,ENSG00000168477,ENSG00000082781
KEGG	Cholinergic synapse	KEGG:04725	25154207741846	159938935668301	113	67	6	8064	ENSG00000171791,ENSG00000174233,ENSG00000173175,ENSG00000102001,ENSG00000162104,ENSG00000170345
KEGG	Pathways in cancer	KEGG:05200	2612632263674	15829217143049	529	67	13	8064	ENSG00000158815,ENSG00000171791,ENSG00000171680,ENSG00000174233,ENSG00000172037,ENSG00000173175,ENSG00000177606,ENSG00000119630,ENSG00000162552,ENSG00000144891,ENSG00000162104,ENSG00000170345,ENSG00000198719
KEGG	Glutamatergic synapse	KEGG:04724	26380115795134	157872330245616	114	67	6	8064	ENSG00000171189,ENSG00000174233,ENSG00000173175,ENSG00000149403,ENSG00000132535,ENSG00000162104
KEGG	Thyroid hormone synthesis	KEGG:04918	28574704854649	154401824669504	75	67	5	8064	ENSG00000081479,ENSG00000018625,ENSG00000174233,ENSG00000173175,ENSG00000162104
KEGG	cAMP signaling pathway	KEGG:04024	33601611957794	147363988786067	220	67	8	8064	ENSG00000079337,ENSG00000018625,ENSG00000174233,ENSG00000173175,ENSG00000177606,ENSG00000102001,ENSG00000162104,ENSG00000170345
REAC	Ionotropic activity of kainate receptors	REAC:R-HSA-451306	13990986933632	185415164900263	10	73	3	10461	ENSG00000171189,ENSG00000149403,ENSG00000132535
REAC	Adenylate cyclase activating pathway	REAC:R-HSA-170660	13990986933632	185415164900263	10	73	3	10461	ENSG00000174233,ENSG00000173175,ENSG00000162104
REAC	Activation of Ca-permeable Kainate Receptor	REAC:R-HSA-451308	13990986933632	185415164900263	10	73	3	10461	ENSG00000171189,ENSG00000149403,ENSG00000132535
REAC	Laminin interactions	REAC:R-HSA-3000157	19309821386739	171422174336781	30	73	4	10461	ENSG00000172037,ENSG00000114270,ENSG00000182871,ENSG00000135424
REAC	Adenylate cyclase inhibitory pathway	REAC:R-HSA-170670	41595395916232	138095473761441	14	73	3	10461	ENSG00000174233,ENSG00000173175,ENSG00000162104
WP	Focal adhesion	WP:WP306	35837872492047	144565778004756	197	67	8	7827	ENSG00000171791,ENSG00000172037,ENSG00000177606,ENSG00000110799,ENSG00000119630,ENSG00000135424,ENSG00000168477,ENSG00000082781
WP	Major receptors targeted by epinephrine and norepinephrine	WP:WP4589	43545394087676	136105777471126	16	67	3	7827	ENSG00000174233,ENSG00000173175,ENSG00000162104
TF	Factor: PHB; motif: NCCCAGCCCCY; match class: 1	TF:M12725_1	5608991047222	225111525318806	4474	143	57	19943	ENSG00000142233,ENSG00000079337,ENSG00000102362,ENSG00000109436,ENSG00000187535,ENSG00000043143,ENSG00000243710,ENSG00000145911,ENSG00000198133,ENSG00000158815,ENSG00000168280,ENSG00000154358,ENSG00000158458,ENSG00000135736,ENSG00000174586,ENSG00000121753,ENSG00000102904,ENSG00000105388,ENSG00000072195,ENSG00000171680,ENSG00000101493,ENSG00000018625,ENSG00000174233,ENSG00000172037,ENSG00000173175…
TF	Factor: ZNF300; motif: SWGGGGGSN	TF:M07486	6814767979431	21665489258848	12948	143	118	19943	ENSG00000142233,ENSG00000243649,ENSG00000143409,ENSG00000176928,ENSG00000079337,ENSG00000102362,ENSG00000043143,ENSG00000197748,ENSG00000145911,ENSG00000196208,ENSG00000140527,ENSG00000198133,ENSG00000147642,ENSG00000120262,ENSG00000158815,ENSG00000128928,ENSG00000206113,ENSG00000214447,ENSG00000173572,ENSG00000165078,ENSG00000168280,ENSG00000065054,ENSG00000154358,ENSG00000158458,ENSG00000135736…
TF	Factor: PURBETA; motif: NCWGRGGCTGGGG	TF:M12726	22870674215016	164072103243981	7820	143	82	19943	ENSG00000142233,ENSG00000243649,ENSG00000176928,ENSG00000079337,ENSG00000102362,ENSG00000109436,ENSG00000178809,ENSG00000243710,ENSG00000145911,ENSG00000140527,ENSG00000069020,ENSG00000158815,ENSG00000108417,ENSG00000214447,ENSG00000154358,ENSG00000158458,ENSG00000135736,ENSG00000149582,ENSG00000174586,ENSG00000115257,ENSG00000121753,ENSG00000144218,ENSG00000124839,ENSG00000102904,ENSG00000072195…
TF	Factor: GEMIN3; motif: NCWGGRARRGRGNGNG	TF:M09727	29638730335727	152814040460627	8685	143	88	19943	ENSG00000142233,ENSG00000243649,ENSG00000176928,ENSG00000079337,ENSG00000109436,ENSG00000043143,ENSG00000178809,ENSG00000243710,ENSG00000197748,ENSG00000196208,ENSG00000069020,ENSG00000147642,ENSG00000158815,ENSG00000128928,ENSG00000206113,ENSG00000173572,ENSG00000165078,ENSG00000154358,ENSG00000158458,ENSG00000135736,ENSG00000174586,ENSG00000171791,ENSG00000115257,ENSG00000081479,ENSG00000102904…
CORUM	ERG-JUN-FOS DNA-protein complex	CORUM:2694	16732373971759	177644243741818	2	24	2	3385	ENSG00000177606,ENSG00000170345
CORUM	ETS2-FOS-JUN complex	CORUM:2695	16732373971759	177644243741818	2	24	2	3385	ENSG00000177606,ENSG00000170345
CORUM	NFAT-JUN-FOS DNA-protein complex	CORUM:2693	49979497187298	130120811735484	3	24	2	3385	ENSG00000177606,ENSG00000170345
CORUM	c-Fos-c-Jun-SAF-1 complex	CORUM:6235	49979497187298	130120811735484	3	24	2	3385	ENSG00000177606,ENSG00000170345

## Sheet: Module TPM1-AS  ENSG00000259498
source	term_name	term_id	adjusted_p_value	negative_log10_of_adjusted_p_value	term_size	query_size	intersection_size	effective_domain_size	intersections
GO:MF	integrin binding	GO:0005178	5.48781e+09	426060064745825	158	98	9	20166	ENSG00000172037,ENSG00000138080,ENSG00000106823,ENSG00000145423,ENSG00000078098,ENSG00000167244,ENSG00000120332,ENSG00000107562,ENSG00000134917
GO:MF	signaling receptor binding	GO:0005102	10565747844949	197609975810622	1555	98	21	20166	ENSG00000172037,ENSG00000127415,ENSG00000138080,ENSG00000131037,ENSG00000012124,ENSG00000213366,ENSG00000106823,ENSG00000196569,ENSG00000183087,ENSG00000012171,ENSG00000145423,ENSG00000078098,ENSG00000010704,ENSG00000105974,ENSG00000167244,ENSG00000099864,ENSG00000120332,ENSG00000175899,ENSG00000144891,ENSG00000107562,ENSG00000134917
GO:MF	extracellular matrix structural constituent	GO:0005201	16113763108501	17928030252909	174	98	7	20166	ENSG00000172037,ENSG00000138080,ENSG00000173269,ENSG00000196569,ENSG00000142173,ENSG00000172638,ENSG00000133110
GO:BP	extracellular matrix organization	GO:0030198	24754.9	960633942532868	321	97	17	21092	ENSG00000172037,ENSG00000138080,ENSG00000106823,ENSG00000196569,ENSG00000183087,ENSG00000145423,ENSG00000112562,ENSG00000078098,ENSG00000133392,ENSG00000105974,ENSG00000197496,ENSG00000038295,ENSG00000172638,ENSG00000143387,ENSG00000133110,ENSG00000185761,ENSG00000134917
GO:BP	extracellular structure organization	GO:0043062	26040	958435901525357	322	97	17	21092	ENSG00000172037,ENSG00000138080,ENSG00000106823,ENSG00000196569,ENSG00000183087,ENSG00000145423,ENSG00000112562,ENSG00000078098,ENSG00000133392,ENSG00000105974,ENSG00000197496,ENSG00000038295,ENSG00000172638,ENSG00000143387,ENSG00000133110,ENSG00000185761,ENSG00000134917
GO:BP	external encapsulating structure organization	GO:0045229	28799	954062268314079	324	97	17	21092	ENSG00000172037,ENSG00000138080,ENSG00000106823,ENSG00000196569,ENSG00000183087,ENSG00000145423,ENSG00000112562,ENSG00000078098,ENSG00000133392,ENSG00000105974,ENSG00000197496,ENSG00000038295,ENSG00000172638,ENSG00000143387,ENSG00000133110,ENSG00000185761,ENSG00000134917
GO:BP	blood vessel development	GO:0001568	7.07729e+08	515013273517726	703	97	18	21092	ENSG00000105538,ENSG00000138080,ENSG00000169418,ENSG00000126785,ENSG00000173269,ENSG00000127528,ENSG00000145423,ENSG00000112562,ENSG00000078098,ENSG00000142515,ENSG00000105974,ENSG00000152804,ENSG00000197496,ENSG00000161714,ENSG00000172638,ENSG00000120332,ENSG00000144891,ENSG00000128918
GO:BP	anatomical structure morphogenesis	GO:0009653	1.21513e+09	491537742937099	2722	97	35	21092	ENSG00000187535,ENSG00000105711,ENSG00000172037,ENSG00000162998,ENSG00000174307,ENSG00000105538,ENSG00000138080,ENSG00000169418,ENSG00000167178,ENSG00000126785,ENSG00000173269,ENSG00000168874,ENSG00000127528,ENSG00000122367,ENSG00000196569,ENSG00000111859,ENSG00000012171,ENSG00000145423,ENSG00000112562,ENSG00000078098,ENSG00000142515,ENSG00000127084,ENSG00000249715,ENSG00000133392,ENSG00000105974…
GO:BP	vasculature development	GO:0001944	1.38742e+09	485779186167266	734	97	18	21092	ENSG00000105538,ENSG00000138080,ENSG00000169418,ENSG00000126785,ENSG00000173269,ENSG00000127528,ENSG00000145423,ENSG00000112562,ENSG00000078098,ENSG00000142515,ENSG00000105974,ENSG00000152804,ENSG00000197496,ENSG00000161714,ENSG00000172638,ENSG00000120332,ENSG00000144891,ENSG00000128918
GO:BP	regulation of multicellular organismal process	GO:0051239	1.63742e+08	478583860554361	2753	97	35	21092	ENSG00000137507,ENSG00000105711,ENSG00000162998,ENSG00000138080,ENSG00000169418,ENSG00000118729,ENSG00000167178,ENSG00000126785,ENSG00000173269,ENSG00000213366,ENSG00000168874,ENSG00000127528,ENSG00000196569,ENSG00000183087,ENSG00000111859,ENSG00000012171,ENSG00000145423,ENSG00000171487,ENSG00000112562,ENSG00000078098,ENSG00000010704,ENSG00000142515,ENSG00000166428,ENSG00000171385,ENSG00000105974…
GO:BP	response to stimulus	GO:0050896	2.9756e+09	452642536428115	9000	97	69	21092	ENSG00000165646,ENSG00000137507,ENSG00000187535,ENSG00000105711,ENSG00000172037,ENSG00000162998,ENSG00000174307,ENSG00000102001,ENSG00000105538,ENSG00000168079,ENSG00000138080,ENSG00000184811,ENSG00000169418,ENSG00000131037,ENSG00000118729,ENSG00000012124,ENSG00000114812,ENSG00000126785,ENSG00000126218,ENSG00000173269,ENSG00000213366,ENSG00000168874,ENSG00000127528,ENSG00000157214,ENSG00000104213…
GO:BP	angiogenesis	GO:0001525	4.14062e+09	438293469422471	526	97	15	21092	ENSG00000105538,ENSG00000138080,ENSG00000169418,ENSG00000126785,ENSG00000173269,ENSG00000127528,ENSG00000145423,ENSG00000112562,ENSG00000078098,ENSG00000142515,ENSG00000105974,ENSG00000152804,ENSG00000161714,ENSG00000120332,ENSG00000144891
GO:BP	anatomical structure development	GO:0048856	4.61644e+09	433569250037469	5836	97	53	21092	ENSG00000165646,ENSG00000137507,ENSG00000187535,ENSG00000105711,ENSG00000172037,ENSG00000162998,ENSG00000174307,ENSG00000105538,ENSG00000138080,ENSG00000169418,ENSG00000167178,ENSG00000126785,ENSG00000173269,ENSG00000168874,ENSG00000127528,ENSG00000163239,ENSG00000105792,ENSG00000122367,ENSG00000196569,ENSG00000183087,ENSG00000111859,ENSG00000012171,ENSG00000145423,ENSG00000171487,ENSG00000112562…
GO:BP	blood vessel morphogenesis	GO:0048514	4.86957e+09	431250912423228	616	97	16	21092	ENSG00000105538,ENSG00000138080,ENSG00000169418,ENSG00000126785,ENSG00000173269,ENSG00000127528,ENSG00000145423,ENSG00000112562,ENSG00000078098,ENSG00000142515,ENSG00000105974,ENSG00000152804,ENSG00000161714,ENSG00000172638,ENSG00000120332,ENSG00000144891
GO:BP	circulatory system development	GO:0072359	5.90634e+09	422868161935694	1109	97	21	21092	ENSG00000187535,ENSG00000105538,ENSG00000138080,ENSG00000169418,ENSG00000126785,ENSG00000173269,ENSG00000127528,ENSG00000122367,ENSG00000145423,ENSG00000112562,ENSG00000078098,ENSG00000142515,ENSG00000133392,ENSG00000105974,ENSG00000152804,ENSG00000197496,ENSG00000161714,ENSG00000172638,ENSG00000120332,ENSG00000144891,ENSG00000128918
GO:BP	regulation of extracellular matrix organization	GO:1903053	416300001466	338059358758389	54	97	6	21092	ENSG00000172037,ENSG00000138080,ENSG00000196569,ENSG00000078098,ENSG00000197496,ENSG00000172638
GO:BP	developmental process	GO:0032502	501305815351	329989725736503	6424	97	54	21092	ENSG00000165646,ENSG00000137507,ENSG00000187535,ENSG00000105711,ENSG00000172037,ENSG00000162998,ENSG00000174307,ENSG00000105538,ENSG00000138080,ENSG00000169418,ENSG00000167178,ENSG00000126785,ENSG00000173269,ENSG00000168874,ENSG00000127528,ENSG00000163239,ENSG00000105792,ENSG00000122367,ENSG00000196569,ENSG00000183087,ENSG00000111859,ENSG00000012171,ENSG00000145423,ENSG00000171487,ENSG00000112562…
GO:BP	anatomical structure formation involved in morphogenesis	GO:0048646	589726252504	322934953855481	1157	97	20	21092	ENSG00000105538,ENSG00000138080,ENSG00000169418,ENSG00000126785,ENSG00000173269,ENSG00000168874,ENSG00000127528,ENSG00000122367,ENSG00000145423,ENSG00000112562,ENSG00000078098,ENSG00000142515,ENSG00000249715,ENSG00000133392,ENSG00000105974,ENSG00000152804,ENSG00000161714,ENSG00000120332,ENSG00000144891,ENSG00000128918
GO:BP	regulation of multicellular organismal development	GO:2000026	635853859696	319664268815777	1394	97	22	21092	ENSG00000162998,ENSG00000138080,ENSG00000169418,ENSG00000167178,ENSG00000126785,ENSG00000173269,ENSG00000168874,ENSG00000127528,ENSG00000196569,ENSG00000183087,ENSG00000111859,ENSG00000012171,ENSG00000145423,ENSG00000171487,ENSG00000112562,ENSG00000142515,ENSG00000105974,ENSG00000109906,ENSG00000152804,ENSG00000120332,ENSG00000143387,ENSG00000107562
GO:BP	multicellular organism development	GO:0007275	659274176328	318093393517384	4823	97	45	21092	ENSG00000165646,ENSG00000187535,ENSG00000105711,ENSG00000172037,ENSG00000162998,ENSG00000105538,ENSG00000138080,ENSG00000169418,ENSG00000167178,ENSG00000126785,ENSG00000173269,ENSG00000168874,ENSG00000127528,ENSG00000163239,ENSG00000122367,ENSG00000196569,ENSG00000183087,ENSG00000111859,ENSG00000012171,ENSG00000145423,ENSG00000171487,ENSG00000112562,ENSG00000143365,ENSG00000078098,ENSG00000142515…
GO:BP	positive regulation of biological process	GO:0048518	767772646013	311476736486438	6309	97	53	21092	ENSG00000137507,ENSG00000105711,ENSG00000172037,ENSG00000162998,ENSG00000174307,ENSG00000105538,ENSG00000138080,ENSG00000169418,ENSG00000131037,ENSG00000118729,ENSG00000012124,ENSG00000167178,ENSG00000114812,ENSG00000126785,ENSG00000126218,ENSG00000173269,ENSG00000213366,ENSG00000168874,ENSG00000127528,ENSG00000106823,ENSG00000105792,ENSG00000196569,ENSG00000183087,ENSG00000111859,ENSG00000012171…
GO:BP	regulation of cell communication	GO:0010646	801253764359	30962299171154	3363	97	36	21092	ENSG00000137507,ENSG00000187535,ENSG00000172037,ENSG00000162998,ENSG00000174307,ENSG00000105538,ENSG00000138080,ENSG00000169418,ENSG00000131037,ENSG00000118729,ENSG00000012124,ENSG00000126218,ENSG00000173269,ENSG00000127528,ENSG00000196569,ENSG00000183087,ENSG00000176533,ENSG00000145423,ENSG00000112562,ENSG00000007516,ENSG00000010704,ENSG00000127084,ENSG00000177374,ENSG00000105974,ENSG00000173175…
GO:BP	tube morphogenesis	GO:0035239	895968704862	304770715947077	863	97	17	21092	ENSG00000105538,ENSG00000138080,ENSG00000169418,ENSG00000126785,ENSG00000173269,ENSG00000168874,ENSG00000127528,ENSG00000145423,ENSG00000112562,ENSG00000078098,ENSG00000142515,ENSG00000105974,ENSG00000152804,ENSG00000161714,ENSG00000172638,ENSG00000120332,ENSG00000144891
GO:BP	tube development	GO:0035295	898425243941	304651805377429	1076	97	19	21092	ENSG00000187535,ENSG00000105538,ENSG00000138080,ENSG00000169418,ENSG00000126785,ENSG00000173269,ENSG00000168874,ENSG00000127528,ENSG00000145423,ENSG00000112562,ENSG00000078098,ENSG00000142515,ENSG00000105974,ENSG00000152804,ENSG00000161714,ENSG00000172638,ENSG00000120332,ENSG00000144891,ENSG00000128918
GO:BP	regulation of developmental process	GO:0050793	1064537490923	297283903895621	2499	97	30	21092	ENSG00000172037,ENSG00000162998,ENSG00000138080,ENSG00000169418,ENSG00000167178,ENSG00000126785,ENSG00000173269,ENSG00000168874,ENSG00000127528,ENSG00000196569,ENSG00000183087,ENSG00000111859,ENSG00000012171,ENSG00000145423,ENSG00000171487,ENSG00000112562,ENSG00000143365,ENSG00000142515,ENSG00000127084,ENSG00000105974,ENSG00000109906,ENSG00000152804,ENSG00000167244,ENSG00000099864,ENSG00000172638…
GO:BP	regulation of response to stimulus	GO:0048583	1922103285069	271622327903471	3970	97	39	21092	ENSG00000187535,ENSG00000172037,ENSG00000162998,ENSG00000174307,ENSG00000105538,ENSG00000138080,ENSG00000169418,ENSG00000131037,ENSG00000012124,ENSG00000126218,ENSG00000173269,ENSG00000127528,ENSG00000196569,ENSG00000183087,ENSG00000176533,ENSG00000111859,ENSG00000012171,ENSG00000145423,ENSG00000112562,ENSG00000078098,ENSG00000010704,ENSG00000142515,ENSG00000127084,ENSG00000177374,ENSG00000105974…
GO:BP	signaling	GO:0023052	2074466381216	268309359895048	6492	97	53	21092	ENSG00000165646,ENSG00000137507,ENSG00000187535,ENSG00000105711,ENSG00000172037,ENSG00000162998,ENSG00000174307,ENSG00000105538,ENSG00000138080,ENSG00000169418,ENSG00000131037,ENSG00000118729,ENSG00000012124,ENSG00000114812,ENSG00000126785,ENSG00000126218,ENSG00000173269,ENSG00000213366,ENSG00000168874,ENSG00000127528,ENSG00000104213,ENSG00000196569,ENSG00000183087,ENSG00000176533,ENSG00000111859…
GO:BP	regulation of signaling	GO:0023051	2722737177904	256499427848917	3374	97	35	21092	ENSG00000137507,ENSG00000187535,ENSG00000172037,ENSG00000162998,ENSG00000174307,ENSG00000105538,ENSG00000138080,ENSG00000169418,ENSG00000131037,ENSG00000012124,ENSG00000126218,ENSG00000173269,ENSG00000127528,ENSG00000196569,ENSG00000183087,ENSG00000176533,ENSG00000145423,ENSG00000112562,ENSG00000007516,ENSG00000010704,ENSG00000127084,ENSG00000177374,ENSG00000105974,ENSG00000173175,ENSG00000152804…
GO:BP	signal transduction	GO:0007165	3051926461458	251542593525441	5993	97	50	21092	ENSG00000137507,ENSG00000187535,ENSG00000172037,ENSG00000162998,ENSG00000174307,ENSG00000105538,ENSG00000138080,ENSG00000169418,ENSG00000131037,ENSG00000118729,ENSG00000012124,ENSG00000114812,ENSG00000126785,ENSG00000126218,ENSG00000173269,ENSG00000213366,ENSG00000168874,ENSG00000127528,ENSG00000104213,ENSG00000196569,ENSG00000183087,ENSG00000176533,ENSG00000111859,ENSG00000012171,ENSG00000145423…
GO:BP	multicellular organismal process	GO:0032501	5157741567155	22875404223319	7463	97	57	21092	ENSG00000165646,ENSG00000137507,ENSG00000187535,ENSG00000105711,ENSG00000172037,ENSG00000162998,ENSG00000102001,ENSG00000105538,ENSG00000130045,ENSG00000138080,ENSG00000169418,ENSG00000118729,ENSG00000167178,ENSG00000126785,ENSG00000126218,ENSG00000173269,ENSG00000213366,ENSG00000168874,ENSG00000127528,ENSG00000163239,ENSG00000105792,ENSG00000122367,ENSG00000196569,ENSG00000183087,ENSG00000111859…
GO:BP	extracellular matrix assembly	GO:0085029	5211142539492	228306704748795	46	97	5	21092	ENSG00000172037,ENSG00000138080,ENSG00000183087,ENSG00000133392,ENSG00000172638
GO:BP	regulation of cell motility	GO:2000145	5511621071826	225872064815265	985	97	17	21092	ENSG00000138080,ENSG00000126785,ENSG00000126218,ENSG00000173269,ENSG00000168874,ENSG00000105792,ENSG00000196569,ENSG00000183087,ENSG00000111859,ENSG00000012171,ENSG00000145423,ENSG00000112562,ENSG00000105974,ENSG00000156463,ENSG00000120332,ENSG00000107562,ENSG00000105137
GO:BP	locomotion	GO:0040011	6466543569431	218932779194803	1349	97	20	21092	ENSG00000105711,ENSG00000172037,ENSG00000138080,ENSG00000126785,ENSG00000126218,ENSG00000173269,ENSG00000168874,ENSG00000105792,ENSG00000196569,ENSG00000183087,ENSG00000111859,ENSG00000012171,ENSG00000145423,ENSG00000112562,ENSG00000105974,ENSG00000156463,ENSG00000120332,ENSG00000144891,ENSG00000107562,ENSG00000105137
GO:BP	negative regulation of response to stimulus	GO:0048585	6677915024219	217535911159904	1604	97	22	21092	ENSG00000162998,ENSG00000174307,ENSG00000105538,ENSG00000138080,ENSG00000012124,ENSG00000173269,ENSG00000183087,ENSG00000012171,ENSG00000145423,ENSG00000078098,ENSG00000010704,ENSG00000177374,ENSG00000105974,ENSG00000152804,ENSG00000197496,ENSG00000156463,ENSG00000099864,ENSG00000120332,ENSG00000175899,ENSG00000143248,ENSG00000115602,ENSG00000107562
GO:BP	cell communication	GO:0007154	760401953555	211895677605561	6551	97	52	21092	ENSG00000165646,ENSG00000137507,ENSG00000187535,ENSG00000105711,ENSG00000172037,ENSG00000162998,ENSG00000174307,ENSG00000105538,ENSG00000138080,ENSG00000169418,ENSG00000131037,ENSG00000118729,ENSG00000012124,ENSG00000114812,ENSG00000126785,ENSG00000126218,ENSG00000173269,ENSG00000213366,ENSG00000168874,ENSG00000127528,ENSG00000104213,ENSG00000196569,ENSG00000183087,ENSG00000176533,ENSG00000111859…
GO:BP	circulatory system process	GO:0003013	7822756871386	210664016726851	594	97	13	21092	ENSG00000105711,ENSG00000138080,ENSG00000169418,ENSG00000118729,ENSG00000213366,ENSG00000127528,ENSG00000183087,ENSG00000142515,ENSG00000171385,ENSG00000105974,ENSG00000197496,ENSG00000144891,ENSG00000107562
GO:BP	system development	GO:0048731	8154138354417	208862192397903	4369	97	40	21092	ENSG00000187535,ENSG00000105711,ENSG00000172037,ENSG00000162998,ENSG00000105538,ENSG00000138080,ENSG00000169418,ENSG00000167178,ENSG00000126785,ENSG00000173269,ENSG00000168874,ENSG00000127528,ENSG00000122367,ENSG00000196569,ENSG00000183087,ENSG00000111859,ENSG00000012171,ENSG00000145423,ENSG00000112562,ENSG00000143365,ENSG00000078098,ENSG00000142515,ENSG00000166428,ENSG00000133392,ENSG00000105974…
GO:BP	regulation of endothelial cell proliferation	GO:0001936	8656518591079	206265673392681	139	97	7	21092	ENSG00000173269,ENSG00000168874,ENSG00000105974,ENSG00000167244,ENSG00000144891,ENSG00000128918,ENSG00000107562
GO:BP	blood circulation	GO:0008015	9052304432875	204324084896231	509	97	12	21092	ENSG00000105711,ENSG00000138080,ENSG00000169418,ENSG00000118729,ENSG00000213366,ENSG00000127528,ENSG00000183087,ENSG00000142515,ENSG00000171385,ENSG00000105974,ENSG00000144891,ENSG00000107562
GO:BP	regulation of locomotion	GO:0040012	1003096646923	199865722131333	1030	97	17	21092	ENSG00000138080,ENSG00000126785,ENSG00000126218,ENSG00000173269,ENSG00000168874,ENSG00000105792,ENSG00000196569,ENSG00000183087,ENSG00000111859,ENSG00000012171,ENSG00000145423,ENSG00000112562,ENSG00000105974,ENSG00000156463,ENSG00000120332,ENSG00000107562,ENSG00000105137
GO:BP	regulation of anatomical structure morphogenesis	GO:0022603	10181991305783	199216727813467	919	97	16	21092	ENSG00000138080,ENSG00000169418,ENSG00000167178,ENSG00000126785,ENSG00000173269,ENSG00000127528,ENSG00000111859,ENSG00000012171,ENSG00000145423,ENSG00000112562,ENSG00000142515,ENSG00000127084,ENSG00000152804,ENSG00000099864,ENSG00000120332,ENSG00000107562
GO:BP	cell adhesion	GO:0007155	10657581332658	197234134437733	1521	97	21	21092	ENSG00000137507,ENSG00000105711,ENSG00000172037,ENSG00000138080,ENSG00000012124,ENSG00000173269,ENSG00000106823,ENSG00000196569,ENSG00000183087,ENSG00000111859,ENSG00000145423,ENSG00000078098,ENSG00000010704,ENSG00000142173,ENSG00000105974,ENSG00000109906,ENSG00000167244,ENSG00000172638,ENSG00000120332,ENSG00000133110,ENSG00000107562
GO:BP	regulation of cell migration	GO:0030334	10759583847949	196820452569886	923	97	16	21092	ENSG00000138080,ENSG00000126785,ENSG00000126218,ENSG00000173269,ENSG00000168874,ENSG00000196569,ENSG00000183087,ENSG00000111859,ENSG00000012171,ENSG00000145423,ENSG00000112562,ENSG00000105974,ENSG00000156463,ENSG00000120332,ENSG00000107562,ENSG00000105137
GO:BP	positive regulation of response to stimulus	GO:0048584	12083582334099	191780429441589	2214	97	26	21092	ENSG00000172037,ENSG00000138080,ENSG00000169418,ENSG00000012124,ENSG00000126218,ENSG00000173269,ENSG00000127528,ENSG00000196569,ENSG00000183087,ENSG00000111859,ENSG00000145423,ENSG00000112562,ENSG00000010704,ENSG00000142515,ENSG00000177374,ENSG00000105974,ENSG00000243649,ENSG00000152804,ENSG00000197496,ENSG00000163491,ENSG00000167244,ENSG00000156463,ENSG00000175899,ENSG00000144891,ENSG00000115602…
GO:BP	regulation of signal transduction	GO:0009966	12878992818204	189011809897928	2968	97	31	21092	ENSG00000187535,ENSG00000172037,ENSG00000162998,ENSG00000174307,ENSG00000105538,ENSG00000138080,ENSG00000169418,ENSG00000131037,ENSG00000012124,ENSG00000126218,ENSG00000173269,ENSG00000127528,ENSG00000196569,ENSG00000183087,ENSG00000176533,ENSG00000145423,ENSG00000112562,ENSG00000010704,ENSG00000127084,ENSG00000177374,ENSG00000105974,ENSG00000152804,ENSG00000197496,ENSG00000163491,ENSG00000167244…
GO:BP	regulation of cell population proliferation	GO:0042127	1454030460574	183742649531973	1683	97	22	21092	ENSG00000137507,ENSG00000162998,ENSG00000138080,ENSG00000169418,ENSG00000012124,ENSG00000114812,ENSG00000173269,ENSG00000168874,ENSG00000183087,ENSG00000145423,ENSG00000078098,ENSG00000105974,ENSG00000109906,ENSG00000152804,ENSG00000167244,ENSG00000161714,ENSG00000172638,ENSG00000120332,ENSG00000144891,ENSG00000128918,ENSG00000107562,ENSG00000134917
GO:BP	regulation of angiogenesis	GO:0045765	17339018388841	176097549281004	288	97	9	21092	ENSG00000138080,ENSG00000169418,ENSG00000126785,ENSG00000127528,ENSG00000145423,ENSG00000112562,ENSG00000142515,ENSG00000152804,ENSG00000120332
GO:BP	endothelial cell proliferation	GO:0001935	1932515376507	171387704183108	157	97	7	21092	ENSG00000173269,ENSG00000168874,ENSG00000105974,ENSG00000167244,ENSG00000144891,ENSG00000128918,ENSG00000107562
GO:BP	regulation of vasculature development	GO:1901342	19371194032503	1712843608721	292	97	9	21092	ENSG00000138080,ENSG00000169418,ENSG00000126785,ENSG00000127528,ENSG00000145423,ENSG00000112562,ENSG00000142515,ENSG00000152804,ENSG00000120332
GO:BP	positive regulation of cell motility	GO:2000147	21347046962884	167066219447627	554	97	12	21092	ENSG00000126785,ENSG00000126218,ENSG00000168874,ENSG00000105792,ENSG00000183087,ENSG00000111859,ENSG00000012171,ENSG00000112562,ENSG00000105974,ENSG00000156463,ENSG00000107562,ENSG00000105137
GO:BP	positive regulation of developmental process	GO:0051094	22041058479251	165676755316601	1337	97	19	21092	ENSG00000172037,ENSG00000162998,ENSG00000138080,ENSG00000167178,ENSG00000173269,ENSG00000168874,ENSG00000196569,ENSG00000183087,ENSG00000111859,ENSG00000145423,ENSG00000171487,ENSG00000112562,ENSG00000109906,ENSG00000167244,ENSG00000172638,ENSG00000120332,ENSG00000144891,ENSG00000107562,ENSG00000105137
GO:BP	positive regulation of cellular process	GO:0048522	23970372279706	162032522096149	5641	97	46	21092	ENSG00000105711,ENSG00000172037,ENSG00000162998,ENSG00000174307,ENSG00000105538,ENSG00000138080,ENSG00000169418,ENSG00000131037,ENSG00000118729,ENSG00000167178,ENSG00000114812,ENSG00000126785,ENSG00000126218,ENSG00000213366,ENSG00000168874,ENSG00000127528,ENSG00000106823,ENSG00000105792,ENSG00000196569,ENSG00000183087,ENSG00000111859,ENSG00000012171,ENSG00000145423,ENSG00000112562,ENSG00000143365…
GO:BP	iron import into cell	GO:0033212	26316784955756	157976716829745	10	97	3	21092	ENSG00000157214,ENSG00000071967,ENSG00000010704
GO:BP	positive regulation of locomotion	GO:0040017	28380727783416	154697647187119	570	97	12	21092	ENSG00000126785,ENSG00000126218,ENSG00000168874,ENSG00000105792,ENSG00000183087,ENSG00000111859,ENSG00000012171,ENSG00000112562,ENSG00000105974,ENSG00000156463,ENSG00000107562,ENSG00000105137
GO:BP	regulation of cell adhesion	GO:0030155	28684401076969	154235421364569	775	97	14	21092	ENSG00000137507,ENSG00000172037,ENSG00000138080,ENSG00000106823,ENSG00000196569,ENSG00000111859,ENSG00000145423,ENSG00000010704,ENSG00000105974,ENSG00000109906,ENSG00000167244,ENSG00000172638,ENSG00000120332,ENSG00000107562
GO:BP	positive regulation of cell adhesion	GO:0045785	29018160636306	153733011949372	477	97	11	21092	ENSG00000172037,ENSG00000138080,ENSG00000106823,ENSG00000196569,ENSG00000111859,ENSG00000145423,ENSG00000105974,ENSG00000109906,ENSG00000167244,ENSG00000172638,ENSG00000107562
GO:BP	regulation of cellular component organization	GO:0051128	36716604848414	143513748443619	2355	97	26	21092	ENSG00000187535,ENSG00000105711,ENSG00000172037,ENSG00000162998,ENSG00000105538,ENSG00000138080,ENSG00000169418,ENSG00000131037,ENSG00000012124,ENSG00000167178,ENSG00000196569,ENSG00000111859,ENSG00000012171,ENSG00000145423,ENSG00000078098,ENSG00000010704,ENSG00000105974,ENSG00000197496,ENSG00000167244,ENSG00000099864,ENSG00000145703,ENSG00000172638,ENSG00000120332,ENSG00000144891,ENSG00000107562…
GO:BP	negative regulation of multicellular organismal process	GO:0051241	44927006278658	134749251975499	1035	97	16	21092	ENSG00000137507,ENSG00000162998,ENSG00000138080,ENSG00000169418,ENSG00000173269,ENSG00000127528,ENSG00000183087,ENSG00000012171,ENSG00000145423,ENSG00000078098,ENSG00000010704,ENSG00000142515,ENSG00000152804,ENSG00000197496,ENSG00000143387,ENSG00000115602
GO:BP	negative regulation of vascular endothelial growth factor receptor signaling pathway	GO:0030948	47925847747328	131943019626461	12	97	3	21092	ENSG00000138080,ENSG00000173269,ENSG00000152804
GO:BP	elastic fiber assembly	GO:0048251	47925847747328	131943019626461	12	97	3	21092	ENSG00000138080,ENSG00000133392,ENSG00000172638
GO:CC	extracellular matrix	GO:0031012	2.65668e+06	757566058344178	565	99	18	21690	ENSG00000137507,ENSG00000172037,ENSG00000138080,ENSG00000173269,ENSG00000106823,ENSG00000196569,ENSG00000012171,ENSG00000145423,ENSG00000112562,ENSG00000142173,ENSG00000172638,ENSG00000120332,ENSG00000175899,ENSG00000133110,ENSG00000185761,ENSG00000139330,ENSG00000107562,ENSG00000134917
GO:CC	external encapsulating structure	GO:0030312	2.73405e+06	75631933188131	566	99	18	21690	ENSG00000137507,ENSG00000172037,ENSG00000138080,ENSG00000173269,ENSG00000106823,ENSG00000196569,ENSG00000012171,ENSG00000145423,ENSG00000112562,ENSG00000142173,ENSG00000172638,ENSG00000120332,ENSG00000175899,ENSG00000133110,ENSG00000185761,ENSG00000139330,ENSG00000107562,ENSG00000134917
GO:CC	collagen-containing extracellular matrix	GO:0062023	3.298e+07	648174874446369	429	99	15	21690	ENSG00000172037,ENSG00000138080,ENSG00000173269,ENSG00000106823,ENSG00000196569,ENSG00000012171,ENSG00000145423,ENSG00000112562,ENSG00000142173,ENSG00000172638,ENSG00000120332,ENSG00000175899,ENSG00000133110,ENSG00000107562,ENSG00000134917
GO:CC	extracellular region	GO:0005576	6.20986e+07	620691807739441	4302	99	46	21690	ENSG00000137507,ENSG00000105711,ENSG00000134201,ENSG00000172037,ENSG00000162998,ENSG00000127415,ENSG00000138080,ENSG00000131037,ENSG00000012124,ENSG00000126785,ENSG00000126218,ENSG00000173269,ENSG00000163145,ENSG00000213366,ENSG00000104213,ENSG00000106823,ENSG00000196569,ENSG00000183087,ENSG00000176533,ENSG00000071967,ENSG00000012171,ENSG00000145423,ENSG00000168765,ENSG00000112562,ENSG00000189320…
GO:CC	cell periphery	GO:0071944	7.65797e+07	611588635724145	6270	99	57	21690	ENSG00000165646,ENSG00000137507,ENSG00000105711,ENSG00000172037,ENSG00000174307,ENSG00000102001,ENSG00000168079,ENSG00000138080,ENSG00000184811,ENSG00000169418,ENSG00000131037,ENSG00000012124,ENSG00000167178,ENSG00000114812,ENSG00000126785,ENSG00000126218,ENSG00000173269,ENSG00000162383,ENSG00000157214,ENSG00000106823,ENSG00000196569,ENSG00000176533,ENSG00000071967,ENSG00000111859,ENSG00000012171…
GO:CC	protein complex involved in cell-matrix adhesion	GO:0098637	126481278956	38979737515474	14	99	4	21690	ENSG00000172037,ENSG00000138080,ENSG00000196569,ENSG00000120332
GO:CC	extracellular space	GO:0005615	942441580615	302574556101929	3368	99	34	21690	ENSG00000137507,ENSG00000172037,ENSG00000162998,ENSG00000127415,ENSG00000138080,ENSG00000131037,ENSG00000012124,ENSG00000126785,ENSG00000126218,ENSG00000173269,ENSG00000213366,ENSG00000183087,ENSG00000176533,ENSG00000071967,ENSG00000012171,ENSG00000145423,ENSG00000112562,ENSG00000078098,ENSG00000010704,ENSG00000142515,ENSG00000142173,ENSG00000133392,ENSG00000243649,ENSG00000167244,ENSG00000038295…
GO:CC	sarcolemma	GO:0042383	12622367470704	189885918050923	137	99	6	21690	ENSG00000105711,ENSG00000196569,ENSG00000142173,ENSG00000249715,ENSG00000171385,ENSG00000105974
GO:CC	basement membrane	GO:0005604	29211100127203	15344520866356	99	99	5	21690	ENSG00000172037,ENSG00000173269,ENSG00000196569,ENSG00000112562,ENSG00000172638
GO:CC	protein complex involved in cell adhesion	GO:0098636	32279603799561	149107180445556	53	99	4	21690	ENSG00000172037,ENSG00000138080,ENSG00000196569,ENSG00000120332
GO:CC	plasma membrane	GO:0005886	33042562451681	148092628049594	5788	99	44	21690	ENSG00000165646,ENSG00000137507,ENSG00000105711,ENSG00000174307,ENSG00000102001,ENSG00000168079,ENSG00000138080,ENSG00000184811,ENSG00000169418,ENSG00000131037,ENSG00000012124,ENSG00000167178,ENSG00000114812,ENSG00000126785,ENSG00000126218,ENSG00000162383,ENSG00000157214,ENSG00000196569,ENSG00000176533,ENSG00000071967,ENSG00000111859,ENSG00000012171,ENSG00000007516,ENSG00000078098,ENSG00000010704…
KEGG	Pathways in cancer	KEGG:05200	9984266114297	200068385209768	529	53	12	8064	ENSG00000134201,ENSG00000172037,ENSG00000213366,ENSG00000196569,ENSG00000176533,ENSG00000168765,ENSG00000142515,ENSG00000109906,ENSG00000173175,ENSG00000167244,ENSG00000144891,ENSG00000107562
REAC	Extracellular matrix organization	REAC:R-HSA-1474244	1425552390396	284601681732908	298	57	10	10461	ENSG00000172037,ENSG00000138080,ENSG00000196569,ENSG00000142173,ENSG00000038295,ENSG00000172638,ENSG00000120332,ENSG00000175899,ENSG00000143387,ENSG00000134917
TF	Factor: Gli2; motif: NGACCACCCACGWNG	TF:M12211	40987729289365	138734614082999	1000	104	17	19943	ENSG00000161281,ENSG00000134201,ENSG00000169418,ENSG00000173269,ENSG00000169291,ENSG00000172346,ENSG00000127528,ENSG00000163239,ENSG00000106823,ENSG00000183087,ENSG00000168765,ENSG00000171385,ENSG00000243649,ENSG00000156463,ENSG00000161714,ENSG00000185761,ENSG00000105137
HPA	skin 1; extracellular matrix[≥Medium]	HPA:0461432	16384894349105	178555635463246	48	52	4	10976	ENSG00000172037,ENSG00000138080,ENSG00000142173,ENSG00000133110
HPA	skin 2; extracellular matrix[≥Medium]	HPA:0471432	20823756145219	168144093063671	51	52	4	10976	ENSG00000172037,ENSG00000138080,ENSG00000142173,ENSG00000133110
HPA	skin 1; extracellular matrix[≥Low]	HPA:0461431	39376418636155	140476378635141	60	52	4	10976	ENSG00000172037,ENSG00000138080,ENSG00000142173,ENSG00000133110
HP	Decreased urine output	HP:0011037	33104436913158	148011379481145	26	34	4	4756	ENSG00000133392,ENSG00000105974,ENSG00000243649,ENSG00000144891

[truncated: 14 more sheets: Module ENSG00000225498, Module ENSG00000230454, Module ENSG00000248671, Module LINC00930  ENSG000002586, Module ENSG00000233178, Module LEF1-AS1  ENSG0000023202, Module ENSG00000249592, Module ENSG00000261669, Module LINC02126  ENSG000002598, Module ENSG00000240499, Module FOXP1-IT1  ENSG000002420, Module GASAL1  ENSG00000253669, Module ENSG00000259087, AllModuleMembers]
